# Supplementary material for: Synthesis and Photochemistry of Tris(trimethoxysilyl)acyl-silanes and 1,4-Tetrakis(silyl)-1,4-bisacylsilanes
Source: Organometallics. 2024 Feb 19;43(16):1713–25. doi: 10.1021/acs.organomet.3c00531 (PMC11351433; doi:10.1021/acs.organomet.3c00531)
Supplement: Supplementary file 2 — om3c00531_si_002.xyz [file om3c00531_si_002.xyz]

76
1, G -2697.60350 a.u.
Si -0.70666800 0.02181400 -0.01311700
Si -0.47877500 -1.56418700 1.69202400
Si -0.75306200 2.21879900 0.79030900
Si -2.55357100 -0.39679700 -1.37925700
C 0.77983900 -0.14155300 -1.28657400
O 0.56113800 -0.74655000 -2.32961600
O -2.78561500 -1.98432000 -1.77965300
O -2.51123700 0.54434800 -2.74782200
O -3.88045600 0.11201500 -0.52271700
O -0.56806200 3.31627500 -0.43247000
O -2.14732500 2.61720600 1.58472000
O 0.60102900 2.38091300 1.73389900
O -1.87355900 -1.71774700 2.57829800
O 0.70555800 -1.24075200 2.79396200
O -0.04788600 -2.96684100 0.92412800
C -1.78218300 -2.95625700 -2.09247600
H -1.13867200 -2.62270600 -2.91175500
H -1.15311900 -3.16309400 -1.22032800
H -2.29900000 -3.87381800 -2.38779400
C -2.04741100 0.11827400 -4.02843900
H -2.40013100 0.84116700 -4.76988900
H -0.95431700 0.07614300 -4.05240300
H -2.44499500 -0.87054500 -4.28540700
C -5.17791500 0.21699100 -1.11220300
H -5.82536100 0.74736100 -0.40836600
H -5.13818400 0.77810000 -2.05237300
H -5.60079900 -0.77587100 -1.30574900
C -1.62112600 3.65535700 -1.34053300
H -1.26847200 4.48144500 -1.96430000
H -1.87814500 2.80567100 -1.98363900
H -2.51789900 3.97575800 -0.79852800
C -2.98023400 1.71723800 2.31866500
H -3.52368600 2.29745300 3.06974300
H -3.69210500 1.23524300 1.64169900
H -2.40675200 0.93605800 2.83313600
C -3.12444800 -2.13681600 2.02442300
H -3.75489500 -2.48389500 2.84775800
H -3.62374700 -1.30868300 1.51143700
H -2.99548500 -2.95855200 1.30972400
C 1.17533000 3.64167900 2.08539900
H 1.30007300 4.27634600 1.20190000
H 0.55006400 4.16806700 2.81644600
H 2.15517800 3.44863100 2.53049400
C 0.58237000 -0.30097400 3.86356700
H 1.43524600 -0.44626000 4.53251100
H 0.60160600 0.72471400 3.47977600
H -0.34212800 -0.46556700 4.42860000
C 0.50666400 -4.09264500 1.61090000
H -0.21139400 -4.51606100 2.32344500
H 0.75093100 -4.85146000 0.86300200
H 1.41688700 -3.80978100 2.14942500
C 2.11307200 0.53041400 -0.99927900
H 1.85808800 1.60395700 -0.97208000
C 3.18668200 0.29138400 -2.08459100
C 2.69062900 0.16046000 0.39418400
H 2.76085000 0.52408500 -3.06650400
C 3.65422100 -1.18019500 -2.06214000
C 4.38956400 1.21132100 -1.78720200
H 1.93689500 0.31816400 1.16828200
C 3.14640100 -1.31271600 0.39536000
C 3.89471100 1.07939000 0.67890700
H 4.41701500 -1.33057300 -2.83738600
H 2.81489800 -1.83977400 -2.30085200
C 4.23586400 -1.52350100 -0.67573700
H 4.07874300 2.26409500 -1.81827100
H 5.15649400 1.08000200 -2.56155600
C 4.97755500 0.87411700 -0.39990300
H 2.29315700 -1.97492000 0.20471600
H 3.52744500 -1.57120100 1.39099000
H 3.56547500 2.12617500 0.69847600
H 4.30327800 0.85059000 1.67175800
H 4.56547800 -2.57017200 -0.66464400
C 5.43639100 -0.59966400 -0.38042900
H 5.83287300 1.53013400 -0.19425400
H 5.86896200 -0.84390200 0.59880300
H 6.22418700 -0.75754300 -1.12869600

71
2, G -2657.12377 a.u.
Si 0.53785200 -0.01358200 -0.15013600
Si 1.43344400 -2.16171800 0.10166700
Si 2.17430000 1.48549800 -0.86376900
Si -0.42888700 0.56332600 1.90045500
C -0.75215200 -0.19363900 -1.62076600
O -0.33422300 -0.54810600 -2.71504200
O -1.58137900 -0.53064400 2.35742600
O -1.17180200 2.04573100 1.96756600
O 0.82669600 0.45699100 2.97435100
O 2.61953700 1.34392400 -2.44610300
O 1.66123100 3.05862300 -0.71506200
O 3.42841000 1.24908800 0.19344500
O 2.24420000 -2.36038200 1.53013700
O 2.38575200 -2.41990200 -1.22463200
O 0.26320100 -3.33386100 0.10662100
C -2.22571700 -0.03126900 -1.36657500
C -3.05227600 -1.17363000 -1.45862200
C -2.76856300 1.22449900 -1.03692600
C -4.41047800 -1.03605500 -1.16409400
C -4.13667300 1.31354500 -0.75743300
C -4.97046300 0.19525700 -0.80168800
H -5.05081800 -1.91357200 -1.22123900
H -4.55819300 2.28423000 -0.50611700
C -1.94157000 2.48858700 -1.09349200
H -2.36637400 3.26327200 -0.45102600
H -0.90563700 2.34170100 -0.78354800
H -1.91492800 2.87382600 -2.12011300
C -2.49378100 -2.51636200 -1.87169800
H -2.14788600 -2.48371700 -2.90883800
H -1.63054300 -2.80828500 -1.26554000
H -3.25525600 -3.29588700 -1.78430200
C -6.43321600 0.30007700 -0.44326100
H -7.04207200 -0.38577500 -1.04045500
H -6.59737700 0.04486600 0.61121000
H -6.81304800 1.31440100 -0.59636500
C -2.99653000 -0.37290500 2.24006800
H -3.35793400 -0.90087900 1.35340300
H -3.46266900 -0.80470700 3.13156600
H -3.27861100 0.68060700 2.16160500
C -0.45219800 3.27866600 2.01080500
H 0.24893800 3.37175000 1.17391900
H -1.18082400 4.09262900 1.95437900
H 0.10687400 3.37336400 2.94978700
C 0.65534800 0.29859000 4.38194800
H 1.58812800 -0.09762700 4.79291600
H 0.44022900 1.26220600 4.86080400
H -0.15842500 -0.39919300 4.60672300
C 2.93899000 0.12040000 -3.12216300
H 3.32318800 0.38719000 -4.11071900
H 3.70222200 -0.44764400 -2.58003700
H 2.04700800 -0.50168200 -3.22775400
C 1.38411000 3.96940900 -1.77636400
H 1.44883000 3.48445000 -2.75466300
H 0.37619400 4.37631700 -1.64103400
H 2.10370100 4.79511700 -1.74318200
C 3.30362500 -1.51829900 1.99259700
H 2.93195800 -0.51787200 2.23077600
H 3.71546600 -1.97688000 2.89654600
H 4.10071900 -1.43055800 1.24529800
C 4.55606000 2.12104700 0.26314800
H 4.24244100 3.16305100 0.39711600
H 5.16204900 1.82038200 1.12231600
H 5.16937800 2.04973600 -0.64353100
C 2.85612700 -3.71404000 -1.60449800
H 3.32460000 -3.62448100 -2.58862200
H 3.60107500 -4.08880600 -0.89167500
H 2.03103100 -4.43170500 -1.66448200
C -0.49597200 -3.66916700 1.27258400
H -1.02338100 -2.79529900 1.67165900
H -1.22863100 -4.42767500 0.98246200
H 0.15361900 -4.07614200 2.05464600

126
3, G -3960.99290 a.u.
Si 2.39310900 0.92584200 1.02949100
Si 3.83720500 1.65492000 2.76269100
Si 0.43628200 -0.04276800 1.93485700
Si 1.97238600 2.73024600 -0.44327200
O 3.06741400 -1.70785500 0.54322400
C 2.84608200 2.64767000 4.04093700
H 3.50015900 3.01335400 4.84112000
H 2.06590100 2.03279300 4.50113600
H 2.35863600 3.51369800 3.58175800
C 4.61739400 0.14134800 3.59794700
H 5.17928000 -0.46216100 2.87752600
H 3.85376400 -0.50523800 4.04023200
H 5.30691800 0.44808000 4.39308500
C 5.22366300 2.75435000 2.07095700
H 4.82203700 3.67454400 1.63436600
H 5.79757900 2.23689900 1.29462700
H 5.92141100 3.03893500 2.86737700
C 1.36861500 4.19040400 0.61142400
H 1.08404200 5.03395700 -0.02840200
H 2.15163200 4.53794700 1.29364800
H 0.49737600 3.91752700 1.21523500
C 0.62648700 2.30164600 -1.70912800
H 0.35110300 3.19100200 -2.28759300
H -0.27803400 1.92808400 -1.22145600
H 0.97112100 1.53457400 -2.40928600
C 3.51861200 3.26834600 -1.40418100
H 3.81142300 2.50679900 -2.13255600
H 4.37283800 3.45221600 -0.74613300
H 3.31231700 4.19335800 -1.95547000
C 3.39687200 -0.56015900 0.25258900
C -0.72963900 1.36299400 2.46919800
H -1.65993600 0.97498600 2.89189300
H -1.00723200 2.00397900 1.62823800
H -0.23834200 1.99010500 3.22137800
C 0.93631300 -1.03413800 3.48426600
H 1.37648800 -0.37666500 4.24149000
H 1.67329800 -1.79759000 3.21964400
H 0.07115400 -1.52829000 3.93686000
Si -2.87287500 -1.53597500 0.29615900
Si -3.57327700 -2.64734100 -1.67612900
Si -0.49740400 -1.57509900 0.37456400
Si -3.86967000 -2.54992900 2.18021500
O -3.77905500 0.75316200 1.52934500
C -2.66691700 -4.31525600 -1.76835900
H -3.04235500 -4.90697000 -2.61163100
H -1.59072100 -4.17545300 -1.91242500
H -2.80799400 -4.90280100 -0.85592800
C -3.19447400 -1.68503100 -3.26799300
H -3.79232700 -0.77304800 -3.33941300
H -2.13909200 -1.40390600 -3.32911100
H -3.42865000 -2.30499800 -4.14156000
C -5.44162800 -2.98902600 -1.60256900
H -5.69168000 -3.62596400 -0.74772900
H -6.02085500 -2.06474600 -1.50649600
H -5.77686900 -3.50207700 -2.51173900
C -3.79815900 -4.44075600 1.99769500
H -4.22586600 -4.93099300 2.88008700
H -4.36109000 -4.78241600 1.12273300
H -2.76575800 -4.78977700 1.88828000
C -2.96559200 -2.05922700 3.77156300
H -3.47714900 -2.46145300 4.65377000
H -1.94097400 -2.44409200 3.77411300
H -2.92448100 -0.97024500 3.86659400
C -5.67658400 -1.98545500 2.28095000
H -5.71585700 -0.89524500 2.36121900
H -6.23900900 -2.28250100 1.38965400
H -6.17687000 -2.41613500 3.15607100
C -3.43958700 0.33927500 0.42425600
C 0.04693100 -3.31822200 0.91518300
H 1.14006000 -3.36613900 0.90015600
H -0.29284900 -3.54683100 1.93017500
H -0.35015600 -4.08564000 0.24301200
C 0.13449100 -1.28901200 -1.40275500
H -0.11451400 -2.15437500 -2.02622400
H -0.31633200 -0.40523100 -1.86026300
H 1.22044000 -1.16867000 -1.41605600
C 4.58436400 -0.26919700 -0.66006000
H 4.81526800 0.79745100 -0.53856500
C 4.20064200 -0.48915100 -2.15653500
C 5.87733300 -1.07411300 -0.35342700
H 3.26500300 0.04347400 -2.37433200
C 4.02773100 -1.99236000 -2.45720900
C 5.33851100 0.08260900 -3.02957800
H 6.13197300 -0.95267800 0.70708500
C 5.70992400 -2.57283300 -0.67964000
C 7.00889300 -0.49080300 -1.22855700
H 3.74404600 -2.11683200 -3.51034600
H 3.22173700 -2.41415400 -1.84952700
C 5.34625300 -2.74069500 -2.16864700
H 5.45970100 1.15674200 -2.84206700
H 5.08106000 -0.03219800 -4.09041500
C 6.65558000 -0.65995700 -2.72245000
H 4.93406700 -3.00889300 -0.04773300
H 6.65254900 -3.09356700 -0.46456200
H 7.16335300 0.57113200 -0.99488100
H 7.95082400 -1.00829200 -1.00627100
H 5.21604900 -3.80589000 -2.39592400
C 6.47614600 -2.15846400 -3.04222800
H 7.46162700 -0.24263700 -3.33869100
H 7.41324700 -2.69816000 -2.85360100
H 6.23873600 -2.28791400 -4.10640100
C -3.46036900 1.23895400 -0.81003300
H -2.75989300 0.79501000 -1.53214500
C -3.05358800 2.72109100 -0.58383700
C -4.87805000 1.21275200 -1.46520100
H -2.07395100 2.75508600 -0.09364500
C -4.08402700 3.47952500 0.27917900
C -2.96239500 3.40220600 -1.96744900
H -5.19969400 0.17268400 -1.59863300
C -5.89458300 1.95753700 -0.57518000
C -4.79013200 1.90758000 -2.84075400
H -3.75918600 4.52312100 0.38741500
H -4.13300800 3.03796100 1.27545400
C -5.46530100 3.42995200 -0.40298200
H -2.21538800 2.89728700 -2.59288800
H -2.62705600 4.44009100 -1.84368900
C -4.34265700 3.37188200 -2.65846000
H -5.96947400 1.47304700 0.40366100
H -6.88633800 1.90503700 -1.04285200
H -4.08292100 1.37803100 -3.49107100
H -5.77032000 1.87124500 -3.33356100
H -6.20151600 3.95289800 0.21978300
C -5.37763000 4.11011300 -1.78454800
H -4.27192500 3.85696200 -3.64003700
H -6.35872000 4.09897300 -2.27755500
H -5.08845200 5.16254100 -1.66694300

116
4, G -3880.03004 a.u.
Si -2.83403800 1.05593700 -0.26136100
Si -4.30933700 1.12766800 -2.12718500
Si -0.56397100 0.58504700 -0.86434200
Si -3.02614100 3.14761100 0.87506500
O -2.83757900 -0.25601400 2.19781800
C -3.85700700 2.70049900 -3.09685100
H -4.48494600 2.79683700 -3.99028300
H -2.81167900 2.68148400 -3.42467400
H -3.99950800 3.60098300 -2.49047600
C -4.19631000 -0.35143600 -3.31233100
H -4.66116500 -1.23549000 -2.86790800
H -3.17147000 -0.60644100 -3.59204500
H -4.74781700 -0.11278600 -4.22975400
C -6.12077500 1.22577800 -1.56920100
H -6.31754400 2.09091100 -0.93138600
H -6.40419600 0.32624200 -1.01477500
H -6.77135800 1.30081700 -2.44910800
C -2.04831600 4.53307900 0.01885500
H -2.34778500 5.49718300 0.44729800
H -2.24479400 4.57177100 -1.05706400
H -0.97049200 4.42500500 0.15793000
C -2.42528800 2.98427400 2.66314800
H -2.64797000 3.89832700 3.22612600
H -1.34420400 2.81878500 2.69680200
H -2.89792300 2.13666200 3.16609600
C -4.83635200 3.73438800 0.87322100
H -5.53988600 2.98510000 1.24525100
H -5.15159600 4.01312300 -0.13762200
H -4.93007100 4.62520700 1.50596100
C -3.42032600 -0.22619500 1.11682900
C -4.66417100 -1.04788300 0.89426900
C -5.81876100 -0.73161600 1.64004400
C -7.01382800 -1.38908500 1.33704600
H -7.91094600 -1.13133600 1.89548800
C -7.08801700 -2.36892200 0.34176800
C -5.91403700 -2.71223200 -0.33423700
H -5.94020000 -3.50411900 -1.07952000
C -4.70023100 -2.06987100 -0.07396500
C -3.43750400 -2.54427000 -0.75404100
H -2.82178100 -3.12070200 -0.05589400
H -2.82166700 -1.71491500 -1.10984700
H -3.66248200 -3.18211000 -1.61248400
C -8.40271500 -3.02642900 -0.00135300
H -8.93771500 -2.45302400 -0.76854700
H -9.05872400 -3.09150900 0.87200900
H -8.25606500 -4.03728000 -0.39335800
C -5.77673200 0.28689400 2.75635400
H -6.77609700 0.46722700 3.16016000
H -5.37001400 1.24512400 2.42125800
H -5.12792200 -0.05680700 3.56673800
C 0.29794300 2.24515300 -1.22615900
H 1.24757100 2.05554400 -1.73288000
H 0.49661700 2.80236000 -0.30702300
H -0.31791300 2.87727100 -1.87362000
C -0.49165400 -0.41953800 -2.47913500
H -0.99471200 0.11313700 -3.29277900
H -0.94373700 -1.41193800 -2.39127200
H 0.56241000 -0.53535300 -2.74812000
Si 2.83401000 -1.05595100 0.26135100
Si 4.30946600 -1.12769400 2.12702500
Si 0.56397200 -0.58505800 0.86437000
Si 3.02608400 -3.14757200 -0.87513600
O 2.83754400 0.25603500 -2.19781900
C 3.85724100 -2.70050300 3.09677300
H 4.48520400 -2.79675400 3.99019900
H 2.81191900 -2.68153200 3.42461700
H 3.99978600 -3.60100900 2.49044500
C 4.19654800 0.35145200 3.31213800
H 4.66139400 1.23547900 2.86764700
H 3.17173100 0.60649900 3.59190500
H 4.74810400 0.11283000 4.22953800
C 6.12085600 -1.22579700 1.56889000
H 6.31761100 -2.09096200 0.93111200
H 6.40421100 -0.32628200 1.01439400
H 6.77148800 -1.30076000 2.44876800
C 2.04824900 -4.53306400 -0.01897100
H 2.34770200 -5.49715800 -0.44744600
H 2.24472400 -4.57179800 1.05694600
H 0.97042700 -4.42496700 -0.15804000
C 2.42519400 -2.98417900 -2.66320400
H 2.64778100 -3.89825500 -3.22618600
H 1.34412100 -2.81860100 -2.69682600
H 2.89788600 -2.13660900 -3.16616800
C 4.83629700 -3.73434900 -0.87335200
H 5.53983000 -2.98501300 -1.24528900
H 5.15155300 -4.01321600 0.13744800
H 4.93000300 -4.62508200 -1.50621500
C 3.42028200 0.22619600 -1.11682700
C 4.66411400 1.04789900 -0.89422400
C 5.81876300 0.73161700 -1.63990900
C 7.01381400 1.38906200 -1.33680400
H 7.91097500 1.13130000 -1.89517200
C 7.08794100 2.36889100 -0.34151200
C 5.91391700 2.71220200 0.33441300
H 5.94003500 3.50407000 1.07971800
C 4.70012200 2.06985700 0.07404400
C 3.43735800 2.54425100 0.75405600
H 2.82169900 3.12073100 0.05589200
H 2.82147300 1.71489600 1.10977700
H 3.66229200 3.18204500 1.61254400
C 8.40262300 3.02637500 0.00170800
H 8.93763300 2.45287500 0.76882400
H 9.05863500 3.09158700 -0.87164200
H 8.25595300 4.03717000 0.39385100
C 5.77683600 -0.28689600 -2.75622100
H 6.77626000 -0.46733300 -3.15983900
H 5.36994900 -1.24507800 -2.42121200
H 5.12822400 0.05688100 -3.56673300
C -0.29789500 -2.24518500 1.22620100
H -1.24755100 -2.05562200 1.73288200
H -0.49649700 -2.80242600 0.30707000
H 0.31797400 -2.87725200 1.87370200
C 0.49164300 0.41955600 2.47914200
H 0.99466300 -0.11312400 3.29280700
H 0.94375000 1.41194500 2.39128600
H -0.56242700 0.53538700 2.74809500

138
5, G -4863.94532 a.u.
Si 2.80103700 -1.00964500 -0.01108700
Si 4.13697500 -1.58826500 -1.84210700
Si 0.54334400 -0.77558200 -0.71191800
Si 2.90279800 -2.67132200 1.62350700
O 2.95511600 0.93919600 1.93093200
C 3.38895900 0.66660000 0.81525600
C -0.20994900 -2.51987500 -0.62400300
H -1.21131300 -2.51398000 -1.06081300
H -0.25823400 -2.86615600 0.41154000
H 0.40008400 -3.23268100 -1.18762800
C 0.46732200 -0.15967600 -2.50568000
H 1.05818800 -0.80727700 -3.16151900
H 0.82617100 0.86922200 -2.59632400
H -0.57703100 -0.17417100 -2.83102000
Si -2.79274200 0.98933700 0.01376900
Si -4.14248400 1.62706200 1.81425600
Si -0.55272400 0.71834500 0.75237500
Si -2.83636900 2.63135700 -1.64405000
O -2.94676400 -0.99714300 -1.89146200
C -3.39692800 -0.69177200 -0.79080200
C 0.20765100 2.46072600 0.72071600
H 1.20067100 2.44373500 1.17517600
H 0.27473000 2.83225600 -0.30516700
H -0.41291600 3.15885100 1.29127200
C -0.51484900 0.05368800 2.53060400
H -1.07716100 0.71158900 3.20110400
H -0.92776200 -0.95746400 2.59234600
H 0.52617100 0.00527700 2.86342300
C 4.33320000 1.57512700 0.04970300
H 4.07784300 1.44836100 -1.01095600
C 5.80479400 1.06926200 0.21000300
C 4.27509500 3.08292500 0.39525800
H 5.85421100 -0.00639700 0.00949600
C 6.31101500 1.35629500 1.63787400
C 6.67332600 1.82167100 -0.81791800
H 3.23647100 3.42680400 0.32308700
C 4.81947700 3.36962100 1.81058600
C 5.14863600 3.82645700 -0.64005800
H 7.33526300 0.97494500 1.73932000
H 5.69553800 0.82687800 2.37422000
C 6.27485600 2.87320400 1.91691300
H 6.32138000 1.58978800 -1.82969300
H 7.71155200 1.47129800 -0.74570000
C 6.61083000 3.33792300 -0.54087200
H 4.19129700 2.87806500 2.55633300
H 4.77875700 4.45072000 1.99933600
H 4.76332300 3.65730300 -1.65442500
H 5.10190100 4.90737000 -0.45474300
H 6.65729000 3.06875900 2.92661200
C 7.14703600 3.61222800 0.88037600
H 7.22520800 3.87138500 -1.27716000
H 7.13755800 4.69077900 1.08518700
H 8.19069500 3.27936100 0.95665000
C -4.36933900 -1.56840400 -0.02353200
H -4.12386200 -1.43013700 1.03824100
C -4.33675500 -3.08189400 -0.34662900
C -5.82844300 -1.03629400 -0.20905100
H -3.30589800 -3.44482300 -0.25709100
C -4.86974400 -3.37831900 -1.76441500
C -5.23717400 -3.79334000 0.68814100
H -5.85920100 0.04281500 -0.02456400
C -6.32304300 -1.33365200 -1.63888300
C -6.72388500 -1.75666800 0.81875900
H -4.84839600 -4.46265300 -1.93709800
H -4.22276500 -2.91042100 -2.50927600
C -6.31349100 -2.85484000 -1.89588300
H -4.86099900 -3.61723400 1.70473000
H -5.20963800 -4.87750400 0.51865200
C -6.68811400 -3.27768600 0.56395600
H -5.68862900 -0.82648600 -2.37508000
H -7.33829100 -0.93390300 -1.75826400
H -6.37934800 -1.51735500 1.83139600
H -7.75404400 -1.38705500 0.72903900
H -6.68748300 -3.05750500 -2.90734300
C -7.21262000 -3.56157000 -0.85979400
H -7.32177100 -3.78837300 1.30004900
H -8.24846800 -3.20932000 -0.95351500
H -7.22213500 -4.64290200 -1.04935600
O 5.52782500 -2.25930300 -1.23106500
O 3.11086500 -4.16731100 0.93618300
O 4.62417900 -0.29321400 -2.75888900
O 3.35475600 -2.59344700 -2.90811100
O 4.13582500 -2.52805700 2.72147100
O 1.42248300 -2.63656400 2.37142100
O -4.65353800 0.35677800 2.75211200
O -5.51832800 2.30264500 1.17384100
O -3.36047400 2.64776900 2.86571500
O -4.02947700 2.47331200 -2.78313500
O -3.07024800 4.13586700 -0.98481300
O -1.32933500 2.59490100 -2.33736800
C -4.07178000 1.46867100 -3.79612400
H -5.10009500 1.10245700 -3.88006100
H -3.77689800 1.90322300 -4.75903400
H -3.41896400 0.61995600 -3.57239200
C -4.33562900 4.79638800 -0.89479500
H -4.97975500 4.30455500 -0.15791000
H -4.14890000 5.82774400 -0.58120100
H -4.84588100 4.80182900 -1.86326600
C -0.94005900 3.48086000 -3.38466100
H -1.64619300 3.44799700 -4.22402700
H -0.87342300 4.51322600 -3.02241100
H 0.04316700 3.16411100 -3.74451000
C -6.70713200 2.51464000 1.93829100
H -6.55740000 3.29250000 2.69759200
H -7.49349700 2.84023100 1.25202100
H -7.02254500 1.59180600 2.43652100
C -2.93463800 3.96654800 2.52016700
H -2.05876200 4.21355000 3.12709900
H -2.66740800 4.05824600 1.46069300
H -3.72893500 4.69052700 2.73916000
C -3.95262600 -0.19587600 3.86150100
H -3.44113300 0.57933500 4.44134500
H -4.67999900 -0.70118800 4.50380300
H -3.21157500 -0.93214800 3.52689000
C 1.06392800 -3.53175300 3.42181100
H 0.09212500 -3.21758200 3.81322900
H 0.98582000 -4.56084000 3.05250400
H 1.79485900 -3.50678600 4.23999700
C 4.37322800 -4.82373900 0.79041600
H 4.91547600 -4.84844200 1.74103900
H 4.17726900 -5.84857600 0.46154600
H 4.99285500 -4.31570000 0.04337500
C 4.20734800 -1.53987600 3.74890300
H 3.96453000 -1.99627200 4.71622000
H 5.23178800 -1.15628800 3.79280900
H 3.52962000 -0.69985100 3.57046100
C 2.90040100 -3.90513800 -2.57242200
H 2.67626800 -4.01333800 -1.50440200
H 1.99135600 -4.11156900 -3.14497000
H 3.66132200 -4.64754200 -2.84159900
C 6.70939300 -2.44511700 -2.01341700
H 7.02026400 -1.50562500 -2.48252000
H 7.50190600 -2.79384500 -1.34585800
H 6.55264000 -3.19637100 -2.79761600
C 3.88093600 0.29932900 -3.81879600
H 4.58028700 0.84773200 -4.45675800
H 3.36480300 -0.45618800 -4.42013200
H 3.13789000 1.00587200 -3.42818700

128
6, G -4782.98235 a.u.
Si -2.92732500 0.77018600 -0.01171600
Si -4.45140500 0.30561800 -1.73193000
Si -0.69232100 0.51400800 -0.77188300
Si -3.21202300 2.98391400 0.68670300
O -2.86432100 -0.12707000 2.63213600
C -3.38989400 -0.33462900 1.54564700
C -0.24842400 2.15688600 -1.62114500
H 0.74854300 2.07053600 -2.06157200
H -0.26705300 2.98440400 -0.90815500
H -0.95524200 2.38054200 -2.42627800
C -0.60688200 -0.84604200 -2.09260000
H -1.37021300 -0.67577900 -2.85864200
H -0.72164600 -1.84826200 -1.67561800
H 0.38043800 -0.78398100 -2.56043900
Si 2.87045900 -0.56390600 0.15420400
Si 4.59197100 -0.33371400 1.72769500
Si 0.79365900 0.17774800 1.03556300
Si 2.60852100 -2.81133900 -0.45993300
O 2.60506200 0.43284100 -2.44046200
C 3.37170400 0.39501300 -1.48466700
C 0.30635400 -1.16479000 2.28497800
H -0.64449500 -0.91201100 2.76069000
H 0.22119500 -2.13864600 1.79862100
H 1.07627700 -1.22768500 3.06128600
C 0.97772900 1.80862200 1.99483700
H 1.65915400 1.67885200 2.84134400
H 1.34519600 2.62702500 1.36945400
H -0.00557600 2.10828500 2.36940400
O -5.87593100 1.04020000 -1.29924300
O -3.71150300 3.95765700 -0.55899100
O -4.81440200 -1.29200000 -1.93563100
O -3.88053000 0.82054800 -3.20443200
O -4.34081800 3.19298200 1.88574700
O -1.71321700 3.50612500 1.17126100
O 5.17367100 1.20524800 1.86429000
O 5.87980000 -1.25581600 1.23031500
O 4.05768600 -0.76258500 3.24050700
O 3.19796800 -3.18659100 -1.96618400
O 3.37980000 -3.84109200 0.58277500
O 0.98514500 -3.15484700 -0.38167100
C 2.55925200 -2.84025100 -3.19514800
H 2.96416900 -3.48809500 -3.97803400
H 1.47404100 -2.98735500 -3.14104600
H 2.74987300 -1.79500500 -3.45746300
C 4.72535300 -4.30640500 0.44480400
H 5.42821500 -3.54870400 0.80511300
H 4.82737800 -5.21249200 1.04932700
H 4.95348100 -4.54721000 -0.59897700
C 0.48773300 -4.46377100 -0.66326900
H 1.09267200 -4.97750100 -1.42007800
H 0.47334700 -5.07193900 0.24756700
H -0.53358500 -4.36362800 -1.04205200
C 7.24872900 -0.89588000 1.42583300
H 7.53274500 -0.97581900 2.48203400
H 7.85996300 -1.59133700 0.84333300
H 7.43678600 0.12421700 1.07863100
C 3.78454100 -2.11061200 3.62693200
H 3.10674500 -2.08766700 4.48495800
H 3.31685000 -2.69003300 2.82202100
H 4.71067000 -2.61811700 3.92229000
C 4.58347500 2.28067900 2.57851500
H 4.14715800 1.94653600 3.52691000
H 5.36509000 3.01676600 2.78913900
H 3.80385200 2.76636800 1.98054600
C -1.42277200 4.86694300 1.48517900
H -0.35448100 4.93687300 1.70833400
H -1.65877200 5.52522400 0.64168300
H -1.98666400 5.20495100 2.36402900
C -5.07096500 4.31741600 -0.82201600
H -5.56925700 4.66114200 0.09021600
H -5.06233500 5.12944800 -1.55493200
H -5.62513400 3.46520200 -1.22935700
C -4.10278400 2.93416000 3.26964200
H -3.54322800 3.75998900 3.72659300
H -5.07324400 2.85493100 3.76782500
H -3.54926100 2.00341300 3.42570800
C -3.65917600 2.18677400 -3.55115600
H -3.33099700 2.79001800 -2.69650100
H -2.88666300 2.22237900 -4.32502200
H -4.57826300 2.63109500 -3.95217800
C -7.17133600 0.52886700 -1.61756500
H -7.26023400 -0.51894000 -1.31443800
H -7.90690600 1.12610700 -1.07123600
H -7.37869400 0.60949300 -2.69156600
C -3.98646300 -2.26977500 -2.54568800
H -4.57748300 -3.18219100 -2.66514300
H -3.63143000 -1.93938400 -3.52878900
H -3.11902200 -2.50453500 -1.91780200
C 4.69330800 1.12039900 -1.50373000
C 5.88801400 0.41687100 -1.73633100
C 4.70973000 2.49663200 -1.21173000
C 7.09723000 1.11456800 -1.65074100
C 5.94017000 3.14901000 -1.12214400
C 7.14655800 2.47291200 -1.32732900
H 8.02476300 0.57888900 -1.84172100
H 5.95744300 4.21131400 -0.88826200
C -4.41828600 -1.41770900 1.34552800
C -4.00011100 -2.70322800 0.96374000
C -5.78490500 -1.10329900 1.45815000
C -4.97098100 -3.65834800 0.65315700
C -6.72135400 -2.09004300 1.13912600
C -6.33575500 -3.36522300 0.71486500
H -4.65236100 -4.65451800 0.35337000
H -7.78021300 -1.85528400 1.22564200
C -2.53089000 -3.05045100 0.91188000
H -1.96605600 -2.37359200 0.26136900
H -2.07208100 -2.97578400 1.90235100
H -2.37825100 -4.06802200 0.54405200
C -6.22915900 0.26180600 1.92977500
H -5.80828200 0.49270800 2.91339700
H -5.90823400 1.05243800 1.24474900
H -7.31852300 0.31248300 2.00692800
C -7.36798700 -4.39083300 0.31238500
H -8.29665100 -4.27061500 0.87883400
H -7.62045400 -4.29368100 -0.75096800
H -7.00448600 -5.41097900 0.46915800
C 5.88297900 -1.05890200 -2.06223600
H 6.83169700 -1.35954800 -2.51569400
H 5.74772300 -1.65200600 -1.15230200
H 5.07971900 -1.32875500 -2.75135900
C 3.41963700 3.25681500 -1.01042700
H 2.85216600 3.32624800 -1.94397100
H 2.76531300 2.76083000 -0.28636400
H 3.60945300 4.27125600 -0.65029800
C 8.46813900 3.18786500 -1.17867700
H 8.39327100 4.23736700 -1.47982600
H 8.80587500 3.17286100 -0.13481200
H 9.25033600 2.71664900 -1.78142500

116
A, G -3880.03726 a.u.
Si                 2.14472000    0.13353900    1.40249500
Si                 1.84064800   -1.98613400    2.36057800
Si                 0.60162200    1.89086200    1.50941500
Si                 4.63454500    2.55517500   -0.98949200
O                  3.38159500    1.48503200   -0.59891900
C                  2.46796700   -2.06971000    4.15145100
H                  2.22326400   -3.04364500    4.59243900
H                  2.00091900   -1.29532800    4.76887100
H                  3.55252100   -1.93820200    4.21407700
C                 -0.03487800   -2.28079600    2.39505100
H                 -0.51074400   -1.98922600    1.45525500
H                 -0.49748200   -1.69030400    3.19303200
H                 -0.26283700   -3.33600700    2.58857100
C                  2.72340900   -3.31256300    1.33527100
H                  3.80662800   -3.16071900    1.33828900
H                  2.39310700   -3.29789000    0.29356000
H                  2.51343800   -4.30697900    1.74756300
C                  5.88023100    1.77967600   -2.16673000
H                  6.64618600    2.51404600   -2.44288700
 H                  5.39989500    1.43543800   -3.08810100
 H                  6.37803200    0.92012100   -1.70955400
 C                  5.49242600    3.12870300    0.58371300
 H                  6.10810200    4.01338100    0.38512500
 H                  6.14748700    2.35161200    0.98804900
 H                  4.76234100    3.39201300    1.35588700
 C                  3.71152100    3.96560100   -1.82071400
 H                  3.03593200    4.46019200   -1.11505800
 H                  3.10664400    3.59167500   -2.65341200
 H                  4.40025400    4.72039300   -2.21534500
 C                  3.41032700    0.34473000    0.19054900
 C                  4.46593400   -0.64603900   -0.15681500
 C                  5.51318400   -0.97710500    0.73201100
 C                  6.47925900   -1.91130000    0.33037800
 H                  7.28913900   -2.15181100    1.01593000
 C                  6.43697800   -2.53704200   -0.91400700
 C                  5.39010400   -2.20187500   -1.78102500
 H                  5.33344800   -2.68348500   -2.75509000
 C                  4.41342400   -1.27250500   -1.43112200
 C                  3.29778100   -0.96480400   -2.39860100
 H                  3.39718500    0.03815600   -2.82349600
 H                  2.32933100   -0.98231700   -1.89206600
 H                  3.27804700   -1.68543600   -3.22028500
 C                  7.46913100   -3.56301400   -1.31497800
 H                  7.05289600   -4.57710200   -1.27335200
 H                  8.34058100   -3.53699400   -0.65457500
 H                  7.81597000   -3.40041000   -2.34101700
 C                  5.64285800   -0.37637900    2.11468400
 H                  6.69468300   -0.31855600    2.41225100
 H                  5.12933100   -0.99300900    2.86078200
 H                  5.20063900    0.61838100    2.17694300
 C                  1.52056600    3.51559600    1.90640700
 H                  0.82481300    4.36151500    1.93801500
 H                  2.27124300    3.72203600    1.13855000
 H                  2.03093500    3.45445100    2.87321500
 C                 -0.64102700    1.52550600    2.90641100
 H                 -0.13521800    1.36387000    3.86454400
 H                 -1.23079300    0.63466300    2.67078200
 H                 -1.33683900    2.36282800    3.02696400
 Si                -2.76645300    1.44900700   -0.35259600
 Si                -4.50306400    2.86290100    0.34995400
 Si                -0.54142300    2.15686600   -0.55363600
 Si                -1.83159900   -2.46476400   -1.59718700
 O                 -2.00925500   -1.17449100   -0.50799500
 C                 -5.02152500    4.03387600   -1.05218100
 H                 -5.79121100    4.73527700   -0.70877600
 H                 -4.16723700    4.61944700   -1.40824800
 H                 -5.42539300    3.48223000   -1.90724700
 C                 -3.82202800    3.92091300    1.77539500
 H                 -3.57438500    3.29846800    2.64120700
 H                 -2.91487900    4.45863700    1.47899800
 H                 -4.56233200    4.66444300    2.09382100
 C                 -6.00949500    1.89445900    0.96654900
 H                 -6.49077900    1.33221500    0.16224400
 H                 -5.72795600    1.17295800    1.73917700
 H                 -6.74615900    2.58612100    1.39262800
 C                 -0.11260000   -3.11845400   -1.21488700
 H                  0.22644200   -3.81080500   -1.99320100
 H                  0.60853700   -2.29793100   -1.15350000
 H                 -0.09143500   -3.64951300   -0.25922800
 C                 -3.12363600   -3.80503100   -1.32382900
 H                 -2.89422600   -4.67854400   -1.94586900
 H                 -3.13831200   -4.13067500   -0.27901100
 H                 -4.12913600   -3.45709000   -1.57508000
 C                 -1.92080900   -1.81058400   -3.35911000
 H                 -2.93693100   -1.50742700   -3.62686600
 H                 -1.26307200   -0.94565700   -3.48917200
 H                 -1.60739300   -2.58456500   -4.06906000
 C                 -3.07319000   -0.28840300   -0.40477700
 C                 -4.41233100   -0.92331300   -0.24770600
 C                 -5.42739700   -0.80153400   -1.22358800
 C                 -6.65006300   -1.45782300   -1.02190900
 H                 -7.42107600   -1.37077000   -1.78463200
 C                 -6.90968600   -2.21356300    0.11997800
 C                 -5.89921900   -2.31343700    1.08304700
 H                 -6.08283800   -2.89136700    1.98655400
 C                 -4.66238400   -1.69293200    0.91950300
 C                 -3.61217100   -1.83334100    1.99337100
 H                 -2.80848400   -2.50636800    1.68349800
 H                 -3.13832900   -0.86935800    2.20472400
 H                 -4.04482300   -2.22275000    2.91883900
 C                 -8.24521100   -2.88433600    0.33227300
 H                 -8.85222000   -2.33123300    1.05965700
 H                 -8.81825200   -2.94344200   -0.59749000
 H                 -8.12419100   -3.90070300    0.72164400
 C                 -5.27083900    0.02214500   -2.48323500
 H                 -5.62355600    1.04865500   -2.32699000
 H                 -4.23133700    0.09783900   -2.80310300
 H                 -5.86564700   -0.40279100   -3.29793500
 C                  0.29902500    1.18618300   -1.95020400
 H                  1.36253300    1.43401900   -1.99676800
 H                  0.20748800    0.11630100   -1.75139100
 H                 -0.17068400    1.40042100   -2.91593500
 C                 -0.54932200    4.01396300   -1.00068400
 H                 -1.08431300    4.18958800   -1.94015800
 H                 -1.02674800    4.61802600   -0.22209700
 H                  0.47671300    4.37753400   -1.12343600

116
TS1, G -3879.98426 a.u.
Si                 2.06997300   -0.31490600    0.73841900
 Si                 2.03940800   -2.17017500    2.21250500
 Si                 0.54843500    1.39810900    1.37446300
 Si                 4.35305000    2.48597100   -1.14320300
 O                  3.90216700    1.71783000    0.30689500
 C                  2.34771800   -1.47760900    3.95384700
 H                  2.27634600   -2.27690700    4.70171000
 H                  1.63092400   -0.69716600    4.22399500
 H                  3.35023400   -1.04185600    4.01368400
 C                  0.34799200   -3.03324000    2.17924000
 H                  0.16057000   -3.50799000    1.21096500
 H                 -0.46314600   -2.32461900    2.36889000
 H                  0.30208600   -3.81366200    2.94797700
 C                  3.39076400   -3.45816000    1.87061800
 H                  4.35759100   -2.98964800    1.66656200
 H                  3.14255800   -4.10134500    1.02148500
 H                  3.50194100   -4.10119300    2.75186500
 C                  3.94028000    1.37954600   -2.60806200
 H                  3.93603700    1.95932600   -3.53776600
 H                  2.95446700    0.91971700   -2.49248700
 H                  4.67346200    0.57417800   -2.70820100
 C                  6.18999300    2.89174500   -1.14516900
 H                  6.45403800    3.42258200   -2.06746800
 H                  6.79274000    1.98013400   -1.09389900
 H                  6.46648500    3.53387900   -0.30260000
 C                  3.34341400    4.07055100   -1.15508000
 H                  3.50195800    4.63788600   -0.23193100
 H                  2.27512800    3.85067000   -1.23077200
 H                  3.61808100    4.71374700   -1.99830000
 C                  3.70167400    0.35794600    0.46900500
 C                  4.83288600   -0.50474100    0.09348400
 C                  6.14875800   -0.24890000    0.56032400
 C                  7.21303200   -0.97552300    0.02779500
 H                  8.21750500   -0.78476800    0.40053100
 C                  7.02680100   -1.95493300   -0.95684300
 C                  5.72034800   -2.24279000   -1.35870000
 H                  5.54985800   -3.03227900   -2.08737100
 C                  4.61742900   -1.57509800   -0.81987400
 C                  3.22396500   -1.98391000   -1.20601600
 H                  3.01233900   -1.83405400   -2.27042800
 H                  2.50717400   -1.32486700   -0.58086400
 H                  3.01032900   -3.02256600   -0.94790800
 C                  8.20714200   -2.68540400   -1.54971200
 H                  8.97021500   -2.89523300   -0.79300800
 H                  8.68746200   -2.08664500   -2.33404400
 H                  7.90760000   -3.63565100   -2.00133100
 C                  6.38596500    0.73533800    1.68161400
 H                  7.40728700    0.65359300    2.06342700
 H                  5.68952500    0.54569600    2.50608600
 H                  6.21510300    1.76759000    1.37069800
 C                  1.46344800    2.81983800    2.25622100
 H                  0.79475200    3.66820700    2.44097000
 H                  2.31064000    3.15647600    1.65501500
 H                  1.85480700    2.47358500    3.21877700
 C                 -0.73244300    0.65879300    2.57842600
 H                 -0.27017300    0.23701900    3.47604500
 H                 -1.30615300   -0.12362600    2.07685100
 H                 -1.44002400    1.43403600    2.89413500
 Si                -2.92408100    1.57515800   -0.32067700
 Si                -4.67138300    2.84799500    0.59422100
 Si                -0.68832000    2.27712700   -0.45570500
 Si                -1.94003900   -2.39444600   -1.61161000
 O                 -2.08851300   -0.98828300   -0.67230700
 C                 -5.26842600    4.16163900   -0.63946700
 H                 -6.04693700    4.79096300   -0.19207700
 H                 -4.44546000    4.81404100   -0.95009700
 H                 -5.68495300    3.69960000   -1.54063100
 C                 -3.98729800    3.73753400    2.12839300
 H                 -3.63628600    3.01872900    2.87617500
 H                 -3.14738200    4.39159100    1.87263300
 H                 -4.76377700    4.35708600    2.59283900
 C                 -6.13540000    1.76632100    1.11980900
 H                 -6.61936900    1.28613000    0.26538600
 H                 -5.82022400    0.96991800    1.80015700
 H                 -6.88098600    2.38382100    1.63516200
 C                 -0.08586400   -2.55050300   -1.85356900
 H                  0.17360400   -3.48859600   -2.35666500
 H                  0.31349100   -1.72427800   -2.44943100
 H                  0.42403000   -2.53477800   -0.88705500
 C                 -2.59350800   -3.90717000   -0.70388100
 H                 -2.42303300   -4.80584300   -1.30850400
 H                 -2.08257000   -4.04908300    0.25375400
 H                 -3.66591100   -3.82655600   -0.50709100
 C                 -2.81795800   -2.19051800   -3.26173800
 H                 -3.90440300   -2.21180400   -3.14290500
 H                 -2.54345500   -1.24533500   -3.74106900
 H                 -2.53501300   -3.00440300   -3.93922900
 C                 -3.18578100   -0.16429300   -0.47350900
 C                 -4.50251700   -0.85259400   -0.34221100
 C                 -5.52280100   -0.71933800   -1.31119800
 C                 -6.72625900   -1.41679900   -1.13481700
 H                 -7.50196500   -1.31874400   -1.89120700
 C                 -6.96128000   -2.22697600   -0.02520500
 C                 -5.95315500   -2.32396900    0.94104300
 H                 -6.12493700   -2.92871400    1.82901400
 C                 -4.73792300   -1.65450700    0.80520400
 C                 -3.71289700   -1.73518900    1.90991400
 H                 -2.74555300   -2.08344900    1.54209500
 H                 -3.54185600   -0.74302300    2.34181500
 H                 -4.04123900   -2.40697200    2.70710400
 C                 -8.25343800   -2.99145600    0.13066000
 H                 -8.61825500   -2.95099900    1.16233300
 H                 -9.03678400   -2.59536800   -0.52180900
 H                 -8.11800200   -4.05052800   -0.12159000
 C                 -5.39276300    0.17753500   -2.52282600
 H                 -5.70034600    1.20245500   -2.28378100
 H                 -4.36622000    0.23716800   -2.88510000
 H                 -6.03584100   -0.17496000   -3.33504000
 C                  0.01524600    1.72803500   -2.13774100
 H                  1.04106300    2.08284400   -2.27419100
 H                  0.02057500    0.63565200   -2.19381600
 H                 -0.59179600    2.11017200   -2.96469200
 C                 -0.69006800    4.18606600   -0.36696500
 H                 -1.26848500    4.62029800   -1.18969200
 H                 -1.12889900    4.53425000    0.57369700
 H                  0.32713100    4.58682700   -0.42033000

116
B, G -3880.00589 a.u.
Si                 2.71080500    0.03314500   -0.73959500
 Si                 2.93143500    2.36197700   -1.08479500
 Si                 0.57845000   -0.88148300   -0.25563500
 Si                 4.94919400   -2.42393200   -2.25349900
 O                  4.75406400   -1.89817100   -0.65473100
 C                  1.96745600    2.72063900   -2.68370200
 H                  2.07237600    3.77354000   -2.97069900
 H                  0.89965600    2.51513100   -2.55712200
 H                  2.32963200    2.10511100   -3.51337500
 C                  2.27089200    3.51759000    0.26200000
 H                  2.81484500    3.38557100    1.20034100
 H                  1.20903800    3.34548600    0.45849200
 H                  2.38861500    4.55982800   -0.05773600
 C                  4.77363000    2.72029200   -1.36048700
 H                  5.18800200    2.08319300   -2.14891000
 H                  5.34562100    2.53701200   -0.44609500
 H                  4.92300400    3.76569400   -1.65578500
 C                  6.23584700   -3.79027500   -2.12448600
 H                  6.31379600   -4.32843800   -3.07598300
 H                  5.94937600   -4.51484600   -1.35498100
 H                  7.22852100   -3.40881200   -1.87076000
 C                  5.58564300   -1.00070500   -3.30611300
 H                  5.90418800   -1.35950200   -4.29132600
 H                  6.44908600   -0.52744700   -2.82597300
 H                  4.82033300   -0.23422500   -3.45411600
 C                  3.37922400   -3.19942000   -2.94200400
 H                  2.57085100   -2.47845700   -3.07787300
 H                  3.02490800   -3.99131500   -2.27364700
 H                  3.59460700   -3.66035900   -3.91342400
 C                  4.30838100   -0.77054400   -0.02322100
 C                  5.07883600   -0.21819100    0.98026100
 C                  6.51467800   -0.45250400    1.17916900
 C                  7.24157600    0.52424900    1.79422700
 H                  8.31686000    0.39258600    1.89529400
 C                  6.66794900    1.75802000    2.29141200
 C                  5.31686400    1.89375900    2.30951600
 H                  4.84898100    2.76611500    2.75955600
 C                  4.46566700    0.81076200    1.85042200
 C                  3.17585800    0.70491100    2.26116800
 H                  2.70506200    1.49046200    2.84297800
 H                  2.60261500   -0.19583100    2.09255600
 C                  7.59612700    2.81835000    2.82228200
 H                  8.29052100    3.15621800    2.04315800
 H                  8.20912600    2.42837700    3.64425400
 H                  7.04793300    3.68986700    3.18987300
 C                  7.22485900   -1.67284700    0.64989800
 H                  7.33825200   -1.62271500   -0.43699600
 H                  6.67461600   -2.59090000    0.86397000
 H                  8.22520400   -1.74599700    1.08679000
 C                  0.71397300   -2.78525500   -0.18309900
 H                 -0.26846500   -3.22742100    0.02158100
 H                  1.40284900   -3.10873400    0.60366100
 H                  1.07351500   -3.18935800   -1.13373900
 C                 -0.47271400   -0.41123400   -1.77292500
 H                  0.05443100   -0.63935700   -2.70523400
 H                 -0.72763700    0.65153000   -1.76317700
 H                 -1.41405300   -0.96672700   -1.75581200
 Si                -2.84574600   -0.75171700    1.34327300
 Si                -3.91234800   -2.81345500    1.69585100
 Si                -0.58465400   -0.23567900    1.70129500
 Si                -3.37769400    2.94972800   -0.78511500
 O                 -2.95763900    1.35675000   -0.38967200
 C                 -5.52494900   -2.64568700    2.67973000
 H                 -5.96120100   -3.63415100    2.86705000
 H                 -5.36479500   -2.15734500    3.64607400
 H                 -6.25472100   -2.05704200    2.11466300
 C                 -2.69567200   -3.92439200    2.63980900
 H                 -1.77138900   -4.07015800    2.07013200
 H                 -2.42486900   -3.49220400    3.60853900
 H                 -3.13575700   -4.91175300    2.82135500
 C                 -4.33103300   -3.61629000    0.02878100
 H                 -5.02935600   -2.98774600   -0.53266900
 H                 -3.43407500   -3.75776600   -0.58270600
 H                 -4.79961000   -4.59665500    0.17738900
 C                 -1.81725100    3.56943200   -1.62876600
 H                 -1.91996500    4.61206100   -1.94834200
 H                 -0.95421200    3.50706100   -0.95795100
 H                 -1.59353300    2.96742400   -2.51561400
 C                 -4.85006000    3.03669200   -1.95165900
 H                 -5.00771000    4.07198500   -2.27681200
 H                 -4.68573800    2.42506500   -2.84411100
 H                 -5.76706400    2.68338600   -1.47252200
 C                 -3.72240700    3.91420200    0.79317800
 H                 -4.68233200    3.63315200    1.23592400
 H                 -2.93956700    3.73531300    1.53738500
 H                 -3.75322400    4.99031100    0.58742900
 C                 -3.65866500    0.32728900    0.20092900
 C                 -5.08049000    0.17097700   -0.22538200
 C                 -6.15526600    0.50140800    0.62915100
 C                 -7.46869900    0.33946100    0.16402700
 H                 -8.29259600    0.60622300    0.82257300
 C                 -7.75021700   -0.14126000   -1.11377700
 C                 -6.67236200   -0.45711900   -1.94988800
 H                 -6.87003800   -0.82817800   -2.95334100
 C                 -5.35074300   -0.30722900   -1.53352300
 C                 -4.22340800   -0.68481300   -2.46349700
 H                 -3.49893000    0.12550400   -2.57289100
 H                 -3.67140000   -1.54266700   -2.06491400
 H                 -4.60118300   -0.95246600   -3.45373300
 C                 -9.17135900   -0.33616900   -1.58409000
 H                 -9.45545300   -1.39517300   -1.54853600
 H                 -9.88090100    0.21564600   -0.96094400
 H                 -9.29837200   -0.00386900   -2.61966800
 C                 -5.95459100    1.03613500    2.03108900
 H                 -5.94655000    0.22471100    2.76645100
 H                 -5.00567400    1.56197000    2.13937100
 H                 -6.76951000    1.71495100    2.30213400
 C                 -0.49047300    1.62927800    2.06476000
 H                  0.53799200    1.95140800    2.24548800
 H                 -0.88545700    2.18678400    1.21192800
 H                 -1.09452300    1.88105500    2.94263400
 C                  0.02189500   -1.22310500    3.21632200
 H                 -0.60429800   -1.00595200    4.08846300
 H                 -0.02781900   -2.30025100    3.02957100
 H                  1.05478500   -0.97220300    3.47704900
 H                  2.82521600   -0.43097100   -2.16535600

116
TS2, G -3879.93959 a.u.
 Si                -2.35907800   -1.07884400   -0.28031100
 Si                -3.09407900   -3.24436900   -0.87773600
 Si                -0.66283800   -0.11449400   -1.61705000
 Si                -6.66014100   -0.29171600   -0.46637400
 O                 -5.08987700   -0.77884400   -0.03104300
 C                 -4.02350300   -3.17033200   -2.52918700
 H                 -4.37636400   -4.16385000   -2.82893900
 H                 -3.38515600   -2.78428800   -3.33124600
 H                 -4.89203100   -2.51101200   -2.44480000
 C                 -1.60920100   -4.41854900   -1.03804900
 H                 -1.02675100   -4.44179900   -0.11123100
 H                 -0.93492700   -4.12653700   -1.84810700
 H                 -1.95688000   -5.43868700   -1.24015400
 C                 -4.23272700   -3.92006000    0.47919500
 H                 -5.07662200   -3.24448500    0.63562000
 H                 -3.69366700   -4.01657900    1.42792400
 H                 -4.61657500   -4.91117000    0.20923100
 C                 -7.20159600    1.21299100    0.52460800
 H                 -8.23783800    1.47416500    0.27966900
 H                 -6.57056300    2.07431200    0.28751200
 H                 -7.14321500    1.03855900    1.60325200
 C                 -7.69714100   -1.80312100   -0.05569600
 H                 -8.75150500   -1.63949900   -0.30386000
 H                 -7.63601400   -2.04389800    1.01080000
 H                 -7.34908900   -2.67691200   -0.61589200
 C                 -6.68158200    0.12012000   -2.29866300
 H                 -6.36264300   -0.72721200   -2.91420700
 H                 -6.00693700    0.96142600   -2.49117300
 H                 -7.68923300    0.40879300   -2.61969700
 C                 -3.95069900    0.03362600   -0.15260700
 C                 -3.87744900    1.15877000    0.80170400
 C                 -4.06033000    1.14725500    2.19481200
 C                 -3.79062900    2.33271700    2.87635600
 H                 -3.86273600    2.33613400    3.96211000
 C                 -3.35960200    3.52113500    2.23105800
 C                 -3.19318700    3.52390200    0.85751500
 H                 -2.85844900    4.42102600    0.34446800
 C                 -3.54125400    2.36269000    0.11030800
 C                 -3.77279800    2.29044700   -1.28282400
 H                 -3.06576000    2.87456800   -1.89534300
 H                 -1.82074300   -1.18128800    1.11482000
 C                 -3.06116900    4.74539100    3.06293500
 H                 -2.33056700    4.51874400    3.84782100
 H                 -3.96465000    5.11532900    3.56155200
 H                 -2.65880600    5.55768200    2.45191800
 C                 -4.45122000   -0.11056000    2.92931200
 H                 -4.40142300    0.03154100    4.01214400
 H                 -3.79018600   -0.93965500    2.65733400
 H                 -5.46552400   -0.42460100    2.66712400
 C                 -1.39554300    0.49560400   -3.26981500
 H                 -0.63358900    1.02290300   -3.85471300
 H                 -2.24846800    1.16565500   -3.14246700
 H                 -1.73394900   -0.36278100   -3.86136900
 C                  0.59996000   -1.46949000   -2.05057900
 H                  0.13394600   -2.27547900   -2.62595600
 H                  1.05968400   -1.88482400   -1.15134600
 H                  1.40280700   -1.03780100   -2.65758300
 Si                 2.74527100    1.34600800   -0.51248400
 Si                 4.24374500    2.70612300   -1.69988600
 Si                 0.41798800    1.61821500   -0.40042500
 Si                 2.48794700   -2.02990800    2.09055700
 O                  2.46283400   -1.07609600    0.68972500
 C                  4.52226600    4.35568800   -0.80092500
 H                  5.18383900    5.00723700   -1.38428200
 H                  3.57574300    4.88584500   -0.65071300
 H                  4.97896300    4.20570600    0.18262200
 C                  3.46254100    3.08753600   -3.38943600
 H                  3.29182800    2.17144200   -3.96404400
 H                  2.49982900    3.59711600   -3.27655200
 H                  4.11878300    3.73938700   -3.97832000
 C                  5.90729700    1.83862500   -1.96284400
 H                  6.42916400    1.66276700   -1.01856100
 H                  5.77707100    0.86517700   -2.44475800
 H                  6.54965600    2.45578400   -2.60251600
 C                  0.91059500   -3.03239000    1.91185300
 H                  0.76478000   -3.70916000    2.76067100
 H                  0.03483900   -2.38041700    1.83852800
 H                  0.95105800   -3.63862100    1.00059300
 C                  3.98624500   -3.16554400    2.16866300
 H                  3.89022700   -3.84564300    3.02364300
 H                  4.07373300   -3.77422900    1.26356400
 H                  4.91681900   -2.60269300    2.27978100
 C                  2.44466600   -0.91649900    3.60696600
 H                  3.39569000   -0.39194300    3.74052300
 H                  1.65272500   -0.16535400    3.52829100
 H                  2.26214800   -1.50737500    4.51191200
 C                  3.36329100   -0.13934100    0.21342400
 C                  4.79508500   -0.54851200    0.26607000
 C                  5.71946700    0.07215200    1.13318700
 C                  7.04489300   -0.38593700    1.15723300
 H                  7.75027400    0.08960700    1.83534000
 C                  7.48493500   -1.42756400    0.34226800
 C                  6.55795900   -2.02239900   -0.52232500
 H                  6.88423500   -2.82866300   -1.17610800
 C                  5.22858300   -1.60900400   -0.57178300
 C                  4.27174000   -2.26845900   -1.53436400
 H                  3.46811600   -2.79191900   -1.00876200
 H                  3.78134300   -1.51984100   -2.16504500
 H                  4.78867000   -2.98542900   -2.17733100
 C                  8.91252200   -1.91616100    0.38891100
 H                  9.34964500   -1.96032500   -0.61474400
 H                  9.54163800   -1.26516300    1.00229500
 H                  8.97073600   -2.92766100    0.80860000
 C                  5.34761700    1.23249000    2.03005800
 H                  5.47491500    2.18830300    1.50811900
 H                  4.30499700    1.19127400    2.34822100
 H                  5.98999400    1.25788100    2.91575200
 C                 -0.08801500    1.54632200    1.43271900
 H                 -1.16378800    1.69521300    1.55806500
 H                  0.17347500    0.56902100    1.84677900
 H                  0.43722800    2.31432500    2.00994200
 C                  0.00017800    3.33098600   -1.12695200
 H                  0.52679700    4.12562300   -0.58731000
 H                  0.28195700    3.39289100   -2.18286000
 H                 -1.07299400    3.52390800   -1.05248700
 H                 -3.96991500    0.76559500   -1.19023900

116
C, G -3879.94288 a.u.
Si                -1.50892400   -1.04657300    0.38032200
 Si                -1.78985600   -2.38109200    2.31010700
 Si                -0.89442000   -2.31501800   -1.52505200
 Si                -5.81087800   -0.46234000    0.84054400
 O                 -4.14263300   -0.44704300    1.10589500
 C                 -3.11311200   -3.68401200    1.91799300
 H                 -3.30527700   -4.32496800    2.78629000
 H                 -2.81002400   -4.32914400    1.08638900
 H                 -4.04910600   -3.19143300    1.64076600
 C                 -0.16911700   -3.26724300    2.75777000
 H                  0.63408600   -2.55675300    2.97532800
 H                  0.17061700   -3.92159500    1.94974300
 H                 -0.31589900   -3.88758300    3.65013200
 C                 -2.34798800   -1.35116300    3.80042400
 H                 -3.28187400   -0.83608300    3.56299300
 H                 -1.59951500   -0.59986700    4.07451700
 H                 -2.51125900   -1.99445700    4.67325500
 C                 -6.44009900    1.29518800    0.57321600
 H                 -7.53119300    1.31057300    0.46981200
 H                 -6.01011500    1.72876600   -0.33489000
 H                 -6.17228300    1.94474700    1.41338300
 C                 -6.51000700   -1.18758800    2.42767100
 H                 -7.60525600   -1.20319700    2.41115400
 H                 -6.19574100   -0.59743600    3.29517500
 H                 -6.15875000   -2.21331400    2.57877100
 C                 -6.19493100   -1.51852300   -0.66745700
 H                 -5.79210000   -2.53119100   -0.55427100
 H                 -5.75297700   -1.07794100   -1.56875000
 H                 -7.27640000   -1.60233900   -0.82370900
 C                 -3.23654100   -0.19539600    0.01610400
 C                 -3.12046000    1.26073400   -0.32207900
 C                 -2.92902400    2.25822500    0.65889600
 C                 -2.83769400    3.58912500    0.24693500
 H                 -2.68954200    4.35054900    1.01077300
 C                 -2.89414900    4.00331400   -1.09908100
 C                 -3.02801300    3.01675600   -2.05793100
 H                 -3.03905300    3.28206700   -3.11213100
 C                 -3.19854200    1.64188100   -1.70838200
 C                 -3.62009700    0.68635500   -2.67555300
 H                 -3.45150500    1.12332600   -3.68019900
 H                 -0.51056500    0.03596900    0.61399800
 C                 -2.76829800    5.46483300   -1.45038100
 H                 -2.70527800    5.61089300   -2.53175200
 H                 -1.87090700    5.90188000   -0.99950100
 H                 -3.62883400    6.03588700   -1.08308600
 C                 -2.81757500    1.93634000    2.12994000
 H                 -2.10690700    1.12489500    2.30465700
 H                 -3.77300100    1.59737100    2.53519800
 H                 -2.48191400    2.81007900    2.69478600
 C                 -2.46544300   -2.75960900   -2.50717400
 H                 -2.21142400   -3.36883700   -3.38202000
 H                 -2.99478800   -1.86161800   -2.84340900
 H                 -3.15598100   -3.34050400   -1.88408700
 C                 -0.08560700   -3.95335000   -0.96931300
 H                 -0.77150100   -4.54588900   -0.35491900
 H                  0.82421700   -3.77890000   -0.38885900
 H                  0.18239400   -4.55695000   -1.84382900
 Si                 2.60566100   -0.83455800   -1.50158700
 Si                 4.00410800   -2.59389900   -0.80777600
 Si                 0.67559700   -1.10746400   -2.80841100
 Si                 1.64802800    3.24446100   -0.14318600
 O                  1.76510000    1.62411800   -0.61884300
 C                  3.64706700   -3.11229200    0.98390100
 H                  4.25615600   -3.98279100    1.25617800
 H                  3.89948700   -2.29697400    1.66922300
 H                  2.59643200   -3.37237000    1.14370500
 C                  5.84285100   -2.13521700   -0.90112800
 H                  6.13573100   -1.83740900   -1.91290300
 H                  6.07443900   -1.31153700   -0.21937600
 H                  6.45692900   -2.99670600   -0.61214400
 C                  3.69105800   -4.06284900   -1.97112000
 H                  2.65233000   -4.40272700   -1.92534400
 H                  3.91279000   -3.79658300   -3.01003000
 H                  4.33229800   -4.90882400   -1.69746300
 C                  0.66095400    3.33708900    1.45507700
 H                  0.32965900    4.36512600    1.64299600
 H                 -0.22686500    2.70270600    1.39514500
 H                  1.25948200    3.01505400    2.31266800
 C                  3.30435400    4.10574200    0.08778700
 H                  3.11847500    5.16650700    0.29684900
 H                  3.87620800    3.68919600    0.92021500
 H                  3.92522200    4.05041600   -0.81094200
 C                  0.71056700    4.03999900   -1.56198500
 H                  1.28111700    3.95658100   -2.49272800
 H                 -0.25691000    3.55620800   -1.71755100
 H                  0.53223200    5.10403900   -1.36939900
 C                  2.67750000    0.61110300   -0.47892800
 C                  3.72302500    0.79265600    0.57392500
 C                  5.02381100    1.23413700    0.24881100
 C                  5.96533700    1.39036100    1.27331100
 H                  6.96356800    1.74054200    1.01937100
 C                  5.65800500    1.12256600    2.60865100
 C                  4.36293300    0.69010100    2.91307600
 H                  4.10417200    0.47470100    3.94756100
 C                  3.39279400    0.51694700    1.92339600
 C                  2.02241100    0.00212400    2.29112100
 H                  1.94469900   -0.18483300    3.36574000
 H                  1.23142300    0.69839700    2.00554700
 H                  1.80925200   -0.92858400    1.75813200
 C                  6.69968300    1.26559600    3.69209300
 H                  6.25444000    1.59915500    4.63465400
 H                  7.19514800    0.30671600    3.88909700
 H                  7.47679500    1.98226100    3.41027500
 C                  5.42966900    1.54920400   -1.17332100
 H                  5.77249900    0.64864500   -1.69286400
 H                  4.59670400    1.94656100   -1.75597600
 H                  6.24833100    2.27501300   -1.18903700
 C                 -0.02213300    0.59566900   -3.28391400
 H                 -0.95445200    0.48900100   -3.84945700
 H                 -0.22418500    1.18099900   -2.38471500
 H                  0.69239700    1.15539500   -3.89612700
 C                  1.10532900   -2.09634500   -4.38285200
 H                  1.54801900   -3.06558500   -4.13138200
 H                  0.20627400   -2.28096300   -4.98137100
 H                  1.82226300   -1.55042000   -5.00526100
 H                 -3.59617400   -0.68449900   -0.89787100

116
TS3, G -3879.92387 a.u.
Si                -2.04359100    1.10091300   -0.66800300
 Si                -3.34817400    1.94446500   -2.43556100
 Si                -1.68710400    2.62274600    1.09104400
 Si                -4.44714600   -1.26006900    2.09776900
 O                 -3.92791100   -0.36051500    0.76968000
 C                 -5.08290400    2.40183000   -1.81489200
 H                 -5.71150200    2.76745300   -2.63680500
 H                 -5.00985100    3.20264700   -1.06840100
 H                 -5.59791500    1.56130900   -1.33916500
 C                 -2.52379100    3.52866200   -3.08027300
 H                 -1.50659600    3.33286400   -3.43658600
 H                 -2.46759800    4.31070700   -2.31681600
 H                 -3.10197500    3.92569200   -3.92511400
 C                 -3.40718100    0.74804700   -3.90879100
 H                 -3.84828100   -0.22137300   -3.66651500
 H                 -2.39066000    0.56695700   -4.27785900
 H                 -3.98570400    1.19101900   -4.73015600
 C                 -4.97350200   -3.01015100    1.61992200
 H                 -5.14534800   -3.60324700    2.52736300
 H                 -4.20424400   -3.52083400    1.03014300
 H                 -5.90316100   -3.02159000    1.04025900
 C                 -5.91304200   -0.29795100    2.76982900
 H                 -6.39083300   -0.83203700    3.60020800
 H                 -6.66811500   -0.14862000    1.98897100
 H                 -5.60681900    0.68999800    3.13082200
 C                 -3.06669100   -1.40398900    3.37077400
 H                 -2.68894300   -0.42703500    3.68780900
 H                 -2.21453600   -1.98314200    2.99551400
 H                 -3.44061800   -1.92141500    4.26333200
 C                 -2.63555200   -0.54709700    0.18673300
 C                 -2.51218700   -1.74747800   -0.71125400
 C                 -3.56130600   -2.17109800   -1.55218400
 C                 -3.35722500   -3.28506000   -2.37903900
 H                 -4.18205700   -3.59233700   -3.02119500
 C                 -2.16051500   -4.01329000   -2.44014200
 C                 -1.12529500   -3.57212200   -1.63310900
 H                 -0.15872000   -4.06687100   -1.63897200
 C                 -1.25597100   -2.46188400   -0.75238300
 C                 -0.07319200   -2.19140300    0.00528800
 H                 -0.23948600   -1.38647100    0.74184400
 H                 -0.71192300    0.74793900   -1.24815100
 C                 -2.02069700   -5.20196400   -3.35892800
 H                 -2.69052800   -6.01836200   -3.06039800
 H                 -0.99742200   -5.58930200   -3.34883400
 H                 -2.27201500   -4.93952400   -4.39387100
 C                 -4.91955700   -1.50608400   -1.61693600
 H                 -4.86476400   -0.43183700   -1.46120400
 H                 -5.58968700   -1.89856400   -0.84614100
 H                 -5.38633300   -1.69763200   -2.58897300
 C                 -3.18988600    2.63933300    2.26355600
 H                 -3.06744700    3.40857400    3.03607600
 H                 -3.31201500    1.67274000    2.75945000
 H                 -4.11580000    2.84758800    1.71475800
 C                 -1.47789000    4.38990600    0.40267700
 H                 -2.41399100    4.75040600   -0.03957100
 H                 -0.70057100    4.44331400   -0.36632500
 H                 -1.20181700    5.08187200    1.20767600
 Si                 1.91410800    1.51246400    0.63929000
 Si                 2.58101600    3.03384500   -0.99610600
 Si                 0.29351500    2.03145900    2.22507800
 Si                 2.88725100   -2.56472300    1.99279000
 O                  2.47241300   -0.93821600    1.72117600
 C                  4.32756300    2.69461800   -1.64408800
 H                  4.62921200    3.49549600   -2.33206700
 H                  5.05604000    2.65580500   -0.82730200
 H                  4.38461700    1.74132300   -2.17778700
 C                  2.54246000    4.75971300   -0.19948400
 H                  1.54814900    5.00217400    0.19296300
 H                  3.25291800    4.82454400    0.63262600
 H                  2.80789900    5.53181500   -0.93334700
 C                  1.36181500    3.04619900   -2.45297300
 H                  1.35231900    2.08402500   -2.97681800
 H                  0.34174700    3.24057600   -2.10537800
 H                  1.62531100    3.82685700   -3.17868100
 C                  3.20899900   -3.58293600    0.44986000
 H                  3.33738100   -4.63373500    0.74457200
 H                  2.34384900   -3.51187500   -0.21494900
 H                  4.10758200   -3.26604100   -0.08685500
 C                  4.41914300   -2.61041400    3.09476200
 H                  4.58379700   -3.63395500    3.45628300
 H                  5.31617000   -2.30383700    2.54633500
 H                  4.31599600   -1.96005700    3.97124500
 C                  1.40884200   -3.23520700    2.94304000
 H                  1.11673400   -2.56076700    3.75599900
 H                  0.55992000   -3.34311400    2.25873500
 H                  1.62689600   -4.21894900    3.37724800
 C                  2.74718000   -0.04069900    0.73063100
 C                  3.86637500   -0.38431600   -0.19451200
 C                  5.19446200   -0.22229000    0.26167100
 C                  6.25429100   -0.57502400   -0.57595600
 H                  7.27448800   -0.44649400   -0.21876500
 C                  6.03724200   -1.06389200   -1.86791900
 C                  4.71920300   -1.17821500   -2.31557700
 H                  4.53187800   -1.54369100   -3.32327800
 C                  3.62606800   -0.84496800   -1.50687200
 C                  2.22898500   -0.99255200   -2.05417600
 H                  1.74359200   -0.02046800   -2.19255900
 H                  2.24659800   -1.50401100   -3.02281700
 H                  1.58792800   -1.56354900   -1.36757800
 C                  7.19683500   -1.46570800   -2.74707800
 H                  8.03879700   -0.77209400   -2.64055800
 H                  7.56660000   -2.46603700   -2.48412300
 H                  6.90799200   -1.49031900   -3.80307100
 C                  5.48373900    0.41883700    1.59883500
 H                  5.34598800    1.50632800    1.53247600
 H                  4.81117300    0.06812000    2.38335700
 H                  6.51574000    0.22692100    1.91024800
 C                  0.05381800    0.55272200    3.39389000
 H                 -0.70266800    0.77445600    4.15626200
 H                 -0.24678800   -0.34868500    2.85349200
 H                  0.99960400    0.32578800    3.89678200
 C                  0.82769800    3.54058800    3.26470600
 H                  1.74132000    3.31712200    3.82792800
 H                  1.03083500    4.41045900    2.63054700
 H                  0.04500200    3.81964000    3.98186600
 H                 -1.90161100   -0.65821000    0.99108100

116
D, G -3880.00150 a.u.
 Si                 2.31636300   -2.80774000    1.54017700
 Si                 1.47304100   -0.71386400    0.83740200
 Si                 0.35718200    0.70386500    2.45322400
 Si                -1.38829700    1.94680100    1.44647700
 Si                -3.32935700    0.61130600    1.19601900
 Si                -5.24438100    1.93985100    0.80100300
 Si                 2.92752500    2.71215100   -1.40687800
 Si                -4.63358500   -3.01426200   -0.61064500
 O                  2.28964700    1.18564900   -0.98554100
 O                 -4.39995500   -1.36097800   -0.40261500
 C                 -0.18070500   -1.06526000    0.09793800
 H                 -0.85065200   -1.34774400    0.90610100
 C                 -0.79224000   -0.67580400   -1.12837800
 C                 -2.22369800   -0.54271700   -1.27862300
 C                 -3.09649100   -0.85136500   -0.07665700
 H                 -2.58050400   -1.61204800    0.52071200
 C                  2.73660200    0.27368500   -0.07281800
 C                  4.17809300   -0.08004200   -0.11767600
 C                  4.71817200   -0.65479600   -1.30135500
 C                  6.07007400   -0.99604000   -1.34401000
 H                  6.46753500   -1.44689500   -2.25098500
 C                  6.92359300   -0.79331500   -0.25467800
 C                  6.37936200   -0.23521000    0.90328800
 H                  7.02448700   -0.06138000    1.76170400
 C                  5.03024500    0.12416600    0.99332400
 C                  4.51940700    0.74804300    2.26834400
 H                  3.91160200    1.63034400    2.06081900
 H                  5.34568700    1.03978400    2.92266900
 H                  3.88351100    0.05769200    2.82965700
 C                  3.84245100   -0.96124800   -2.49197800
 H                  3.39396300   -0.05910800   -2.91630000
 H                  3.01292600   -1.61567500   -2.20344600
 H                  4.41057800   -1.46388500   -3.27861300
 C                  8.38915500   -1.14238300   -0.34360200
 H                  8.95629400   -0.34329800   -0.83742200
 H                  8.54731300   -2.05633700   -0.92508900
 H                  8.82792400   -1.29056500    0.64742400
 C                 -2.74499900   -0.09635500   -2.50463200
 C                 -1.87510100    0.16205400   -3.57766800
 H                 -2.29985600    0.50688100   -4.51811100
 C                 -0.48973000    0.00030400   -3.47660700
 C                 -5.67786700    2.82848000    2.42495800
 H                 -6.57215400    3.44911600    2.29274700
 H                 -4.86563300    3.47847700    2.76454500
 H                 -5.88532600    2.10843200    3.22341600
 C                  0.03161600   -0.39657200   -2.25547700
 H                  1.10049100   -0.49897700   -2.14473400
 C                  0.40279200    0.26697900   -4.66530000
 H                  0.17744100   -0.41582300   -5.49296900
 H                  1.45847200    0.14231700   -4.40862100
 H                  0.26582000    1.28640300   -5.04428100
 C                 -4.22128300    0.13702400   -2.75648300
 H                 -4.35387300    0.80800100   -3.61083400
 H                 -4.72686800    0.57110800   -1.89688900
 H                 -4.74695200   -0.79653600   -2.98037600
 C                 -3.41833700   -3.68064400   -1.88642200
 H                 -3.55398800   -4.75712900   -2.04137600
 H                 -2.38503800   -3.51267100   -1.56493400
 H                 -3.54230100   -3.17693000   -2.85019000
 C                 -4.37029300   -3.89291000    1.03737200
 H                 -4.54425800   -4.97084800    0.94312900
 H                 -5.05234300   -3.50491300    1.80106500
 H                 -3.34680800   -3.75891600    1.40517100
 C                 -4.88504900    3.26404900   -0.51426100
 H                 -4.55587700    2.82884700   -1.46232400
 H                 -4.09815900    3.94410800   -0.16973900
 H                 -5.78031600    3.86489100   -0.71289900
 C                 -6.73262100    0.87922800    0.29404800
 H                 -7.59863300    1.50969500    0.05984900
 H                 -7.01177100    0.21165800    1.11629500
 H                 -6.50441400    0.24958700   -0.56826000
 C                 -0.90370500    2.69923200   -0.23287400
 H                 -0.25699200    3.57087400   -0.08945600
 H                 -1.79375000    3.02881600   -0.77849200
 H                 -0.37654300    1.97135200   -0.85156700
 C                 -1.83018900    3.39716200    2.61444700
 H                 -2.58796800    4.04413000    2.15880100
 H                 -0.94674900    4.01260600    2.81879700
 H                 -2.22325300    3.04421200    3.57350300
 C                  3.71077500   -2.73389000    2.82211500
 H                  4.59780600   -2.24064900    2.41412500
 H                  3.99579300   -3.75229300    3.11209800
 H                  3.40682800   -2.20346700    3.73056500
 C                  2.95928300   -3.70021400   -0.00444800
 H                  3.85006500   -3.20003000   -0.39705000
 H                  2.19930800   -3.71772200   -0.79229200
 H                  3.22643600   -4.73706600    0.23142900
 C                 -0.41648100   -0.50002000    3.71769300
 H                 -1.00130300    0.06334800    4.45385800
 H                  0.35868400   -1.05373400    4.25812100
 H                 -1.08916200   -1.22307500    3.24850200
 C                  1.47443000    1.87358900    3.46248600
 H                  1.95997000    2.62323700    2.83233300
 H                  2.24832700    1.33688100    4.01843400
 H                  0.84443300    2.40345600    4.18729200
 C                  0.85368800   -3.77694100    2.26249800
 H                  0.47801700   -3.31867400    3.18253700
 H                  1.15139600   -4.80614300    2.49454200
 H                  0.02896500   -3.81363500    1.54376700
 C                  1.79672000    3.28567000   -2.78600200
 H                  0.75127100    3.28367100   -2.46829700
 H                  1.88369400    2.62335100   -3.65256100
 H                  2.05961700    4.29935300   -3.10803200
 C                  4.70787900    2.61927000   -2.00630800
 H                  5.03067900    3.61648100   -2.32955200
 H                  4.81753100    1.94044700   -2.85687400
 H                  5.38581300    2.27854800   -1.21956100
 C                  2.83719500    3.80744100    0.12081100
 H                  3.00739800    4.85713700   -0.14318000
 H                  3.60079000    3.52150000    0.85095200
 H                  1.85961000    3.73339500    0.60445700
 C                 -6.41457800   -3.16211200   -1.18813000
 H                 -6.55223000   -2.66316900   -2.15312600
 H                 -7.09215400   -2.68991600   -0.46941700
 H                 -6.71607700   -4.20886800   -1.30330200
 H                 -3.57996200   -0.08411900    2.50246200

116
12, G -3880.02897 a.u.
Si                -2.55762400    0.97170600   -0.68451400
 Si                -4.62134000    1.10834900   -1.83409900
 Si                -2.51553200    2.33589200    1.25566700
 Si                -3.53800000   -2.78453500    1.17916700
 O                 -3.29132000   -1.54806800    0.06806200
 C                 -5.90367900   -0.09427700   -1.12918000
 H                 -6.86866300    0.02566400   -1.63546100
 H                 -6.05372100    0.08749700   -0.05975800
 H                 -5.57036500   -1.12832900   -1.23741900
 C                 -5.28690000    2.87817200   -1.62562900
 H                 -4.56215400    3.62901000   -1.95727100
 H                 -5.53359200    3.08920800   -0.57970700
 H                 -6.20088900    3.01140500   -2.21634500
 C                 -4.38328400    0.80180400   -3.69338400
 H                 -4.00061200   -0.20071500   -3.90419500
 H                 -3.67584200    1.52312700   -4.11590700
 H                 -5.33673900    0.91615800   -4.22285300
 C                 -2.20244700   -4.10236800    1.04347300
 H                 -2.42353200   -4.94579100    1.70790200
 H                 -1.22195500   -3.70807000    1.32284200
 H                 -2.12001300   -4.48217600    0.02089500
 C                 -5.22832500   -3.47345400    0.73270700
 H                 -5.53653300   -4.25238600    1.43884200
 H                 -5.22504100   -3.91177800   -0.27048100
 H                 -5.98473300   -2.68255700    0.74782900
 C                 -3.57181200   -2.08334800    2.92958500
 H                 -4.41982500   -1.40264100    3.05818500
 H                 -2.65894800   -1.53067500    3.17193900
 H                 -3.67297100   -2.88655200    3.66849300
 C                 -2.06105800   -0.83381900   -0.13793700
 C                 -1.05800900   -1.57932900   -1.00931400
 C                 -1.45656900   -2.48458900   -2.01648000
 C                 -0.49380300   -3.29518500   -2.63458600
 H                 -0.81906700   -3.99154400   -3.40494600
 C                  0.85334300   -3.25025800   -2.28282400
 C                  1.24421000   -2.29209900   -1.34713700
 H                  2.29469100   -2.19281700   -1.10121200
 C                  0.33206400   -1.41628800   -0.75251500
 C                  0.81988700   -0.39092000    0.22831900
 H                  0.36898700   -0.63313700    1.19399500
 H                 -1.49141400    1.48067000   -1.59698900
 C                  1.86755800   -4.18976300   -2.88923600
 H                  1.51642900   -4.60197300   -3.83993900
 H                  2.07194600   -5.03533900   -2.22059200
 H                  2.82195600   -3.68356300   -3.06870600
 C                 -2.88901700   -2.64617700   -2.48336900
 H                 -3.47312600   -1.73733500   -2.36219700
 H                 -3.41391000   -3.42933900   -1.92611200
 H                 -2.90304300   -2.93144000   -3.54026200
 C                 -3.97703600    1.90153900    2.40166100
 H                 -3.98390900    2.53827300    3.29316600
 H                 -3.92008400    0.86025200    2.73080100
 H                 -4.93189600    2.03865700    1.88175200
 C                 -2.67225800    4.16974500    0.74783000
 H                 -3.67919900    4.38072400    0.37499100
 H                 -1.96532300    4.42828000   -0.04629900
 H                 -2.48075000    4.83310100    1.59836200
 Si                 1.00471000    1.51127600    0.53969600
 Si                 1.51233900    3.34784600   -0.88366900
 Si                -0.42723800    1.99718900    2.34532900
 Si                 2.92835800   -2.11167200    2.29636200
 O                  2.62288000   -0.51156100    1.87535200
 C                  3.33998500    3.41467100   -1.37831700
 H                  3.55726300    4.41594700   -1.77001800
 H                  3.99102600    3.23794500   -0.51722600
 H                  3.60989500    2.68171300   -2.13987800
 C                  1.20320800    4.89048500    0.18515600
 H                  0.16100600    4.98083500    0.50222000
 H                  1.83086900    4.88963200    1.08194600
 H                  1.45364100    5.78632700   -0.39553600
 C                  0.41182400    3.49099800   -2.42029000
 H                  0.44906200    2.59498500   -3.04465000
 H                 -0.63293900    3.65813900   -2.14265300
 H                  0.74174800    4.34355200   -3.02614100
 C                  4.26003400   -2.87679200    1.20503300
 H                  4.52996600   -3.87306000    1.57473400
 H                  3.92470500   -2.98666900    0.16974900
 H                  5.16194800   -2.25799500    1.19051200
 C                  3.51429000   -1.98469200    4.07926300
 H                  3.68448700   -2.97849300    4.50816900
 H                  4.44792700   -1.41922900    4.15972600
 H                  2.76285400   -1.47764300    4.69372400
 C                  1.35821600   -3.14843200    2.22189400
 H                  0.55925400   -2.68854700    2.81385700
 H                  1.00516000   -3.25722200    1.19322000
 H                  1.53716900   -4.15176900    2.62515000
 C                  2.24792400    0.01205700    0.60810000
 C                  3.43057200    0.15284500   -0.34028100
 C                  4.69561700    0.45683700    0.25250800
 C                  5.86024100    0.40145100   -0.51405700
 H                  6.80971400    0.61829800   -0.02871900
 C                  5.84659900    0.11070700   -1.87890500
 C                  4.59671600    0.00341800   -2.47782600
 H                  4.53594100   -0.10086100   -3.55968900
 C                  3.39322100    0.07064100   -1.75989700
 C                  2.16396200    0.19992100   -2.64702400
 H                  2.32739300    1.03813500   -3.33351500
 H                  2.00226800   -0.69179600   -3.25739800
 H                  1.23944600    0.39784400   -2.11361300
 C                  7.12359200   -0.02772100   -2.66909300
 H                  7.52288400   -1.04738300   -2.59742100
 H                  6.96552900    0.18636700   -3.73053000
 H                  7.90003300    0.64906300   -2.29772100
 C                  4.85696800    0.95576100    1.67666400
 H                  3.98507400    1.52330000    2.00828300
 H                  4.99507300    0.15024700    2.40160700
 H                  5.73629400    1.60598700    1.72899900
 C                 -0.46958800    0.50446300    3.53267700
 H                 -1.16526900    0.69226600    4.35771200
 H                 -0.78271900   -0.41791800    3.03713300
 H                  0.52875900    0.33275500    3.94710600
 C                  0.07838900    3.51221000    3.38431300
 H                  1.08217500    3.37590300    3.80094500
 H                  0.07548700    4.43647800    2.80238500
 H                 -0.61760100    3.63754000    4.22155900
 H                 -1.58140300   -0.69551000    0.83877000
